# Supplementary material for: Porcine Teschovirus 2 3Cpro Evades Host Antiviral Innate Immunity by Inhibiting the IFN-β Signaling Pathway
Source: Microorganisms. 2025 May 26;13(6):1209. doi: 10.3390/microorganisms13061209 (PMC12195036; doi:10.3390/microorganisms13061209)
Supplement: Supplementary file 1 [file microorganisms-13-01209-s001.zip]

Archive with 1 entries (1 files):
- microorganisms-3586164-supplementary.docx
